# Supplementary material for: Antimicrobial Profile of Actinomycin D Analogs Secreted by Egyptian Desert Streptomyces sp. DH7
Source: Antibiotics (Basel). 2021 Oct 18;10(10):1264. doi: 10.3390/antibiotics10101264 (PMC8532959; doi:10.3390/antibiotics10101264)
Supplement: Supplementary file 1 [file antibiotics-10-01264-s001.zip]

Archive with 1 entries (1 files):
- antibiotics-1351043-SI.pdf
